# Supplementary material for: Evaluation of efficacy and safety of Lacticaseibacillus rhamnosus LRa05 in the eradication of Helicobacter pylori: a randomized, double-blind, placebo-controlled trial
Source: Front Immunol. 2024 Aug 21;15:1450414. doi: 10.3389/fimmu.2024.1450414 (PMC11371625; doi:10.3389/fimmu.2024.1450414)
Supplement: Supplementary file 1 [file Table1.xlsx]

## Sheet: cp_24042511_MB
	sample	LRa05_0	LRa05_4	Placebo_0	Placebo_4	p.overall	p.LRa05_0.vs.Placebo_0	p.LRa05_4.vs.Placebo_4	p.LRa05_0.vs.LRa05_4	p.Placebo_0.vs.Placebo_4
1	Faecalibacterium	9.6510 [3.7710-16.2807]	0.1408 [0.0225-11.0449]	11.7941 [5.1985-16.2416]	0.4756 [0.0184-12.6493]	0.001	0.872	0.872	0.008	0.008
2	Bacteroides	30.1488 [10.2791-40.5795]	28.7642 [0.6199-54.2815]	32.2061 [6.1373-50.8231]	11.3488 [0.1708-42.9328]	0.165	0.822	0.328	0.822	0.2
3	Blautia	2.7850 [1.0355-5.0758]	2.8097 [1.5266-6.6557]	2.0168 [0.9815-4.4294]	3.6729 [1.1666-5.0419]	0.627	0.779	0.936	0.783	0.779
4	Roseburia	1.0070 [0.2726-2.2333]	0.1769 [0.0000-2.9530]	0.9965 [0.2946-1.7848]	1.0038 [0.0055-3.5815]	0.641	0.881	0.881	0.881	0.986
5	Lachnospira	0.7488 [0.0936-1.5618]	0.0000 [0.0000-0.4706]	0.2261 [0.0560-1.2414]	0.0000 [0.0000-0.2087]	<0.001	0.222	0.42	0.003	0.002
6	Parabacteroides	0.5887 [0.2797-0.9502]	0.2926 [0.0000-0.7753]	0.6889 [0.4160-1.0625]	0.0218 [0.0000-0.7740]	0.003	0.241	0.723	0.073	0.019
7	Subdoligranulum	0.5776 [0.0743-1.5359]	0.0111 [0.0000-0.5669]	0.7131 [0.0121-1.2087]	0.0154 [0.0000-0.8340]	0.004	0.696	0.758	0.014	0.092
8	Phascolarctobacterium	0.5467 [0.0120-1.5582]	0.0138 [0.0000-0.9951]	0.7836 [0.2996-1.7718]	0.0086 [0.0000-0.6326]	0.001	0.212	0.971	0.042	0.004
9	Sutterella	0.5350 [0.0236-1.4768]	0.0000 [0.0000-0.6351]	0.3522 [0.0099-1.2539]	0.0147 [0.0000-0.6270]	0.005	0.492	0.731	0.014	0.096
10	Agathobacter	0.4069 [0.0551-0.9518]	0.0000 [0.0000-0.2232]	0.1265 [0.0000-1.0947]	0.0000 [0.0000-0.0904]	0.001	0.341	0.692	0.016	0.034
11	Fusicatenibacter	0.4057 [0.0941-0.9707]	0.0000 [0.0000-0.0477]	0.2363 [0.0443-0.7440]	0.0000 [0.0000-0.2127]	<0.001	0.459	0.715	<0.001	0.001
12	Lachnoclostridium	0.4052 [0.1425-0.6235]	0.5698 [0.2218-1.3232]	0.4740 [0.2965-0.9584]	0.4403 [0.2045-1.8119]	0.368	0.377	0.927	0.377	0.927
13	Alistipes	0.3760 [0.0629-1.2423]	0.0000 [0.0000-0.3710]	0.2393 [0.0422-0.9485]	0.0000 [0.0000-0.0145]	<0.001	0.305	0.151	0.001	<0.001
14	Ruminococcus._torques_group	0.2799 [0.0488-0.4990]	0.1638 [0.0000-0.5733]	0.5185 [0.1425-1.0866]	0.1687 [0.0243-1.2045]	0.197	0.188	0.498	0.498	0.498
15	Prevotella	0.2658 [0.0715-7.8665]	0.0495 [0.0026-3.4197]	0.2518 [0.0300-17.0289]	0.0801 [0.0000-3.8472]	0.185	0.908	0.908	0.324	0.336
16	Butyricicoccus	0.2129 [0.1030-0.3337]	0.0346 [0.0000-0.1748]	0.1378 [0.0739-0.2199]	0.1536 [0.0000-0.2996]	0.004	0.117	0.284	0.003	0.503
17	Eubacterium._hallii_group	0.1990 [0.0000-0.4052]	0.0028 [0.0000-0.2121]	0.2443 [0.0000-0.5046]	0.0000 [0.0000-0.3214]	0.052	0.822	0.822	0.109	0.109
18	Ruminococcus._gnavus_group	0.1956 [0.0481-0.7743]	0.4645 [0.0304-1.5728]	0.1718 [0.0260-0.6865]	0.5592 [0.0116-2.0661]	0.777	0.822	0.899	0.822	0.822
19	Dorea	0.1879 [0.0312-0.4559]	0.0570 [0.0000-0.2800]	0.1723 [0.0537-0.3717]	0.0000 [0.0000-0.3059]	0.043	0.795	0.795	0.089	0.089
20	Anaerostipes	0.1747 [0.0283-0.4308]	0.0563 [0.0000-0.2307]	0.2086 [0.0505-0.5268]	0.1338 [0.0000-0.5120]	0.107	0.55	0.533	0.222	0.44
21	Bifidobacterium	0.1638 [0.0294-4.4665]	0.3661 [0.0941-2.6068]	0.1542 [0.0320-0.4011]	0.3213 [0.0416-1.9742]	0.148	0.298	0.651	0.735	0.298
22	Erysipelotrichaceae_UCG.003	0.1623 [0.0116-0.3560]	0.0000 [0.0000-0.0000]	0.0573 [0.0000-0.3471]	0.0000 [0.0000-0.0000]	<0.001	0.487	0.574	<0.001	0.001
23	Monoglobus	0.1598 [0.0097-0.3388]	0.0000 [0.0000-0.0369]	0.0973 [0.0000-0.2778]	0.0000 [0.0000-0.0725]	<0.001	0.273	0.935	0.001	0.029
24	Lachnospiraceae_NK4A136_group	0.1407 [0.0137-0.3742]	0.0000 [0.0000-0.5163]	0.1946 [0.0382-0.7889]	0.0367 [0.0000-0.2745]	0.142	0.53	0.725	0.292	0.23
25	Escherichia.Shigella	0.1145 [0.0292-0.7263]	0.7524 [0.0752-5.4516]	0.1703 [0.0590-0.5976]	1.6226 [0.1240-4.5564]	0.002	0.536	0.585	0.029	0.017
26	Streptococcus	0.1076 [0.0195-0.3783]	0.0747 [0.0209-0.1638]	0.0695 [0.0145-0.6596]	0.1252 [0.0258-0.4726]	0.882	0.919	0.919	0.919	0.919
27	Eubacterium._coprostanoligenes_group	0.1036 [0.0057-0.2507]	0.0000 [0.0000-0.2361]	0.0707 [0.0000-0.5866]	0.0000 [0.0000-0.0075]	0.001	0.648	0.367	0.026	0.009
28	Eubacterium._eligens_group	0.0999 [0.0000-2.0303]	0.0000 [0.0000-0.6710]	0.0836 [0.0000-0.6664]	0.0000 [0.0000-0.0153]	0.006	0.59	0.59	0.081	0.011
29	Bilophila	0.0916 [0.0358-0.1573]	0.0000 [0.0000-0.0420]	0.1528 [0.0504-0.2582]	0.0000 [0.0000-0.0616]	<0.001	0.238	0.831	<0.001	<0.001
30	Lachnospiraceae_ND3007_group	0.0910 [0.0128-0.2141]	0.0000 [0.0000-0.1168]	0.0354 [0.0000-0.1661]	0.0000 [0.0000-0.0748]	0.037	0.372	0.588	0.132	0.139
31	Fusobacterium	0.0761 [0.0000-0.5759]	0.0110 [0.0000-0.1476]	0.0146 [0.0000-0.5346]	0.0070 [0.0000-0.4166]	0.474	0.731	0.731	0.725	0.731
32	Colidextribacter	0.0712 [0.0000-0.1388]	0.0000 [0.0000-0.0552]	0.0937 [0.0176-0.1819]	0.0000 [0.0000-0.0405]	<0.001	0.401	0.772	0.017	0.002
33	Coprococcus	0.0678 [0.0000-0.5079]	0.0000 [0.0000-0.0484]	0.2088 [0.0067-0.6455]	0.0000 [0.0000-0.1653]	<0.001	0.344	0.337	0.007	0.007
34	Incertae_Sedis	0.0628 [0.0233-0.1364]	0.0287 [0.0000-0.0741]	0.0930 [0.0235-0.2353]	0.0206 [0.0000-0.0541]	<0.001	0.389	0.289	0.057	0.001
35	Flavonifractor	0.0566 [0.0100-0.2019]	0.0825 [0.0000-0.2727]	0.1078 [0.0286-0.2378]	0.0500 [0.0075-0.2339]	0.944	0.959	0.959	0.959	0.959
36	Lachnospiraceae_UCG.004	0.0553 [0.0000-0.2196]	0.0000 [0.0000-0.0839]	0.0427 [0.0000-0.1397]	0.0000 [0.0000-0.0672]	0.029	0.656	0.922	0.079	0.127
38	Lachnospiraceae_UCG.010	0.0502 [0.0000-0.1186]	0.0000 [0.0000-0.0211]	0.0640 [0.0000-0.1399]	0.0000 [0.0000-0.1075]	0.007	0.552	0.206	0.017	0.177
39	Collinsella	0.0496 [0.0053-0.1932]	0.0000 [0.0000-0.0514]	0.0342 [0.0036-0.0868]	0.0000 [0.0000-0.0896]	0.005	0.374	0.374	0.019	0.178
40	Eubacterium._ventriosum_group	0.0467 [0.0000-0.1620]	0.0000 [0.0000-0.0732]	0.0588 [0.0000-0.1740]	0.0000 [0.0000-0.0000]	0.001	0.968	0.225	0.06	0.001
41	Oscillibacter	0.0462 [0.0110-0.1189]	0.0083 [0.0000-0.1136]	0.0630 [0.0092-0.1084]	0.0000 [0.0000-0.0440]	0.009	0.572	0.267	0.267	0.009
42	Odoribacter	0.0294 [0.0000-0.1294]	0.0000 [0.0000-0.0000]	0.0288 [0.0000-0.1154]	0.0000 [0.0000-0.0000]	<0.001	0.789	0.145	<0.001	<0.001
43	Parasutterella	0.0228 [0.0000-0.1836]	0.0000 [0.0000-0.0678]	0.0891 [0.0038-0.7407]	0.0000 [0.0000-0.0147]	<0.001	0.185	0.643	0.048	0.003
44	Haemophilus	0.0205 [0.0000-0.1345]	0.0175 [0.0000-0.0669]	0.0145 [0.0000-0.2479]	0.0113 [0.0000-0.0463]	0.904	0.963	0.963	0.963	0.963
45	Megamonas	0.0198 [0.0000-0.9283]	0.0000 [0.0000-0.0000]	0.0369 [0.0075-0.5725]	0.0000 [0.0000-0.0000]	<0.001	0.407	0.53	<0.001	<0.001
46	Veillonella	0.0165 [0.0000-0.1090]	0.3699 [0.0497-2.4047]	0.0344 [0.0000-0.1279]	0.1712 [0.0323-4.2030]	<0.001	0.409	0.972	0.001	0.005
47	Romboutsia	0.0163 [0.0000-0.0917]	0.0260 [0.0000-0.1128]	0.0227 [0.0000-0.1181]	0.0282 [0.0100-0.0665]	0.792	0.883	0.883	0.883	0.883
48	Dialister	0.0148 [0.0000-0.5185]	0.0000 [0.0000-0.0947]	0.0000 [0.0000-0.0319]	0.0000 [0.0000-0.1239]	0.394	0.563	0.86	0.563	0.804
49	Ruminococcus	0.0127 [0.0000-0.7724]	0.0118 [0.0000-0.3725]	0.2226 [0.0055-0.9738]	0.0000 [0.0000-0.0676]	0.019	0.244	0.233	0.614	0.015
